# Supplementary material for: Advancing Research and Treatment: An Overview of Clinical Trials in Myalgic Encephalomyelitis/Chronic Fatigue Syndrome (ME/CFS) and Future Perspectives
Source: J Clin Med. 2024 Jan 6;13(2):325. doi: 10.3390/jcm13020325 (PMC10816159; doi:10.3390/jcm13020325)
Supplement: Supplementary file 1 [file jcm-13-00325-s001.zip]

Archive with 1 entries (1 files):
- jcm-2776138-supplementary.pdf
